# Supplementary material for: Archaea influence composition of endoscopically visible ileocolonic biofilms
Source: Gut Microbes. 2024 Jun 2;16(1):2359500. doi: 10.1080/19490976.2024.2359500 (PMC11152093; doi:10.1080/19490976.2024.2359500)
Supplement: Supplemental Material [file KGMI_A_2359500_SM1202.zip]

Archive with 1 entries (1 files):
- Supplements_revised clean.docx
